# Supplementary material for: An Instrumented Golden Eagle’s (Aquila chrysaetos) Long-Distance Flight Behavior
Source: Animals (Basel). 2022 Jun 6;12(11):1470. doi: 10.3390/ani12111470 (PMC9179650; doi:10.3390/ani12111470)
Supplement: Supplementary file 1 [file animals-12-01470-s001.zip]

Archive with 1 entries (1 files):
- animals-1707319-supplementary.pdf
